# Supplementary material for: Lignin-Based Gel Polymer Electrolyte for Cationic Conductivity
Source: Polymers (Basel). 2021 Jul 14;13(14):2306. doi: 10.3390/polym13142306 (PMC8309217; doi:10.3390/polym13142306)
Supplement: Supplementary file 1 [file polymers-13-02306-s001.zip]

Archive with 1 entries (1 files):
- polymers-1300435-supplementary.pdf
